# Supplementary material for: Predictors of infection, symptoms development, and mortality in people with SARS-CoV-2 living in retirement nursing homes
Source: PLoS One. 2021 Mar 16;16(3):e0248009. doi: 10.1371/journal.pone.0248009 (PMC7963051; doi:10.1371/journal.pone.0248009)
Supplement: S2 File — (XLSX) [file pone.0248009.s006.xlsx]

## Sheet: Foglio1
sex	BMI	Hypertnension	Diabetes	COPD	CHD	Psychiatric disorders	neurological syndrome	CKD	Cancer	Lack of compliance	Bedridden	Autonomy	Angiotensin II receptor blocker	ACEinhibitors	non vitamin k oral anticoagulants	vitamin k oral anticoagulants	chronicLMWH	hospital admission	ICU	Death
1	0	1	0	0	0	0	1	0	0	0	1	0	0	1	0	0	0	0	0	0
1	0	1	0	1	0	0	1	0	0	0	0	0	0	1	0	0	1	0	0	0
1	0	0	0	0	0	1	1	0	0	0	0	0	0	0	0	0	0	0	0	0
0	0	0	0	0	0	1	0	0	0	0	0	0	0	0	0	0	0	0	0	0
1	0	0	0	0	1	0	1	0	0	0	1	0	0	0	0	0	0	0	0	0
1	0	0	0	0	1	1	1	0	0	0	0	1	0	0	0	0	0	0	0	0
0	0	0	0	0	0	1	1	0	0	0	0	0	0	0	0	0	0	1	0	0
0	1	0	0	0	0	1	0	0	0	1	0	1	0	0	0	0	0	0	0	0
1	0	0	0	0	0	1	1	0	0	0	0	0	0	0	0	0	0	1	0	0
0	0	1	0	0	0	0	1	0	0	0	1	0	0	0	0	0	0	0	0	0
1	0	0	0	0	1	0	1	0	0	1	0	1	0	0	0	0	0	0	0	0
1	0	0	0	0	0	1	0	0	0	1	0	1	0	0	0	0	0	0	0	0
0	0	1	1	0	0	0	1	0	0	1	1	0	0	0	0	0	0	0	0	0
1	0	0	0	0	0	0	1	0	0	1	0	0	0	0	0	0	0	0	0	0
0	1	1	1	0	0	1	0	0	0	1	0	1	0	0	0	0	0	0	0	0
0	0	1	0	0	0	0	0	0	0	1	0	0	0	1	0	0	0	0	0	0
1	0	1	0	0	1	0	0	1	0	1	0	1	0	0	1	0	0	0	0	0
0	0	1	1	0	0	1	0	0	0	0	0	1	0	1	0	0	0	0	0	0
1	0	1	1	1	1	0	0	0	1	1	0	1	0	0	1	0	0	0	0	1
1	0	1	0	1	0	0	1	1	0	1	0	0	0	0	0	0	0	0	0	0
0	0	0	0	0	0	0	1	0	0	0	0	0	0	0	0	0	0	0	0	0
0	0	1	1	0	0	0	0	1	0	1	0	1	0	0	0	0	0	0	0	0
0	0	0	0	0	0	0	1	0	0	0	0	0	0	0	0	0	1	0	0	0
1	0	0	1	1	0	0	1	0	0	1	1	0	0	0	0	0	0	0	0	0
0	1	0	0	0	1	1	1	0	0	1	0	0	0	0	0	0	0	0	0	0
1	0	1	0	0	1	0	1	0	0	1	0	0	0	1	0	0	0	0	0	0
1	0	1	0	0	0	0	1	0	0	0	0	0	0	1	0	0	0	0	0	0
0	0	0	0	0	0	1	1	0	0	0	1	0	0	0	0	0	1	0	0	0
0	0	0	0	0	0	1	1	0	0	0	0	0	0	0	0	0	0	0	0	0
0	0	1	0	0	0	0	1	1	0	1	1	0	0	1	0	0	0	1	0	0
1	1	1	0	0	0	1	0	0	0	1	1	0	0	1	0	0	0	0	0	0
0	0	1	0	0	0	1	1	0	0	1	0	0	0	1	0	0	0	0	0	0
1	0	1	0	0	0	0	1	0	0	0	0	0	0	0	0	0	1	0	0	0
0	1	1	1	1	0	0	1	0	0	1	0	1	0	0	0	0	0	0	0	0
0	1	1	0	0	0	0	0	0	0	1	0	1	1	0	0	0	0	0	0	0
1	1	0	0	1	0	0	1	0	0	1	0	0	0	0	0	0	0	0	0	0
0	0	0	1	0	0	1	1	0	0	1	0	0	0	0	0	0	0	0	0	0
0	0	0	0	0	0	1	0	0	0	0	0	0	0	0	0	0	0	0	0	0
0	0	0	0	0	0	1	0	0	0	1	0	0	0	0	0	0	0	0	0	0
1	0	1	0	0	0	0	1	0	0	0	0	0	0	1	1	0	0	0	0	0
0	0	0	0	0	0	1	0	0	0	0	0	1	0	0	0	0	0	0	0	0
1	0	0	0	0	1	0	1	0	0	1	0	1	0	0	0	0	0	0	0	0
1	0	0	0	0	0	1	0	0	0	1	0	1	0	0	0	0	0	0	0	0
0	0	0	0	0	1	1	1	0	0	1	0	0	0	0	0	0	0	0	0	0
1	0	1	0	0	0	0	0	0	0	1	0	1	0	0	0	0	0	0	0	0
0	1	0	0	0	0	0	0	0	0	1	1	0	0	0	1	0	0	0	0	0
0	0	1	0	0	1	0	1	0	0	0	0	0	0	1	1	0	0	0	0	0
0	0	0	0	0	1	0	1	0	0	0	0	0	0	0	0	0	0	0	0	0
1	0	0	0	0	0	0	0	0	0	0	0	0	0	0	0	0	0	0	0	1
1	0	0	0	0	0	1	1	0	0	1	0	0	0	0	0	0	0	0	0	0
0	0	1	0	0	1	0	0	0	0	0	0	0	1	0	1	0	0	0	0	0
0	0	1	0	0	0	1	1	1	0	1	1	0	0	0	0	0	0	0	0	1
0	0	1	1	1	1	0	0	0	0	1	0	1	0	1	0	0	0	0	0	0
0	0	1	0	0	0	0	1	0	0	1	1	0	0	0	0	0	0	0	0	0
0	0	1	0	0	1	0	1	0	0	0	0	0	0	1	1	0	0	0	0	0
0	0	1	0	0	0	1	0	0	0	1	0	1	0	1	0	0	0	0	0	0
1	0	0	0	0	0	0	0	0	0	0	0	0	0	0	0	0	0	0	0	0
1	0	0	0	0	0	0	0	0	0	1	0	0	0	0	0	0	0	1	0	0
1	1	1	0	0	1	1	1	0	0	0	1	0	0	0	0	0	0	0	0	0
1	0	1	0	0	0	0	0	0	0	0	0	0	1	0	1	0	0	0	0	0
0	0	0	0	0	0	0	0	0	0	1	0	1	0	0	0	0	0	0	0	0
1	0	0	0	0	0	1	0	0	0	1	0	1	0	0	0	0	0	0	0	0
0	0	1	0	0	1	1	1	0	0	0	0	0	0	0	0	0	1	0	0	0
0	0	1	0	0	0	0	1	0	0	1	0	0	0	1	0	0	0	0	0	0
1	0	0	0	0	0	0	0	0	0	0	0	0	0	0	0	0	0	0	0	1
0	0	1	0	0	0	0	0	0	0	0	0	0	0	0	1	0	0	0	0	0
0	1	1	0	1	1	0	1	0	0	1	0	1	0	1	0	0	0	0	0	0
0	1	1	0	0	1	0	1	0	0	1	0	0	0	1	0	1	0	0	0	1
0	0	1	1	0	0	0	0	0	0	1	0	0	0	0	0	0	0	0	0	0
0	0	0	0	1	0	0	0	0	0	0	0	0	0	0	0	0	1	0	0	0
0	0	1	0	0	0	0	0	0	0	0	0	0	0	0	0	0	0	0	0	0
0	0	0	0	0	0	1	0	0	0	0	0	0	0	0	0	0	0	0	0	0
1	0	0	0	0	0	0	1	0	0	0	0	0	0	0	0	0	0	0	0	0
1	1	1	0	0	1	0	1	0	0	1	0	1	0	0	1	0	0	0	0	0
0	0	0	0	0	0	1	0	0	0	0	0	0	0	0	0	0	0	0	0	0
0	0	1	1	0	1	0	0	0	0	1	0	1	0	0	0	1	1	0	0	0
0	0	1	0	0	0	0	1	0	0	0	0	1	0	0	0	0	0	0	0	0
0	0	0	0	0	0	0	1	0	0	1	0	0	0	0	0	0	0	0	0	0
0	1	1	0	1	1	1	1	0	0	1	1	0	0	1	0	0	0	0	0	1
0	0	0	0	0	0	0	0	0	0	0	0	0	0	0	0	0	0	0	0	1
0	0	1	0	0	1	0	1	0	0	1	1	0	0	0	1	0	0	0	0	0
1	0	1	0	0	0	0	1	0	0	0	0	0	0	0	0	0	1	0	0	0
0	1	1	0	0	0	1	1	0	0	1	0	1	1	0	0	0	0	0	0	0
0	1	1	0	1	0	1	0	0	0	1	1	0	0	1	0	0	0	0	0	1
1	0	1	0	1	1	0	1	0	0	1	0	1	1	0	0	1	0	0	0	0
1	0	1	0	1	0	0	1	0	0	0	0	1	0	0	0	0	0	0	0	0
0	0	0	0	0	0	0	0	0	0	1	0	0	0	0	0	0	0	0	0	0
0	0	0	0	0	0	0	0	0	0	1	0	1	0	0	0	0	0	0	0	0
0	0	0	0	0	0	0	1	0	0	0	1	0	0	0	0	0	1	0	0	0
0	0	0	0	0	0	0	0	0	0	0	0	0	0	0	0	0	0	0	0	1
0	0	0	1	0	0	0	1	0	0	0	0	0	0	0	1	0	0	0	0	0
0	0	1	0	0	1	0	1	1	0	0	1	0	0	0	0	0	0	0	0	0
0	0	0	0	0	0	0	1	0	0	1	0	1	0	0	0	0	0	0	0	0
0	0	1	0	0	1	0	1	0	0	1	1	0	0	1	1	0	0	0	0	1
0	0	1	1	0	0	0	0	0	0	1	0	1	0	1	0	0	0	0	0	0
0	0	0	0	1	1	0	1	0	0	1	0	1	0	0	1	0	0	0	0	0
0	0	1	0	0	1	1	0	0	0	1	0	1	0	1	0	0	0	0	0	0
1	0	0	0	0	0	0	1	0	0	1	0	1	0	0	0	0	0	0	0	0
0	0	1	0	0	1	1	0	0	0	0	1	0	1	0	0	0	0	0	0	0
0	0	1	1	1	0	0	1	1	0	0	1	0	0	1	0	0	0	1	0	1
1	1	1	0	0	0	0	0	0	0	1	0	1	0	1	0	0	0	0	0	1
1	0	0	0	0	0	0	1	0	0	0	0	0	0	0	0	0	0	0	0	0
0	0	0	0	0	0	1	1	0	0	0	1	0	0	0	0	0	0	0	0	0
0	0	1	0	0	0	0	0	0	0	0	0	0	0	0	0	0	1	0	0	0
0	0	1	0	0	0	0	0	0	0	1	0	1	0	0	0	0	0	0	0	0
1	0	1	0	0	0	1	0	0	0	1	0	1	1	0	0	0	0	0	0	0
1	0	0	0	0	0	0	1	0	1	1	1	0	0	0	0	0	0	0	0	0
0	0	1	0	0	1	0	1	0	0	0	0	1	0	1	0	0	0	0	0	0
0	1	1	0	0	0	0	1	0	0	0	1	0	0	1	0	0	1	0	0	1
0	1	1	0	0	0	0	1	0	0	0	0	0	0	0	0	0	0	0	0	0
0	0	1	0	0	1	0	0	0	0	1	0	1	0	0	0	0	0	0	0	0
0	0	0	0	0	0	1	1	0	0	0	0	0	0	0	0	0	0	0	0	0
0	0	1	0	0	1	0	1	0	0	0	0	0	0	0	1	0	0	0	0	0
0	0	1	0	0	0	1	1	0	0	0	1	0	0	1	0	0	0	0	0	0
1	0	1	1	1	1	1	1	0	0	0	1	0	0	1	0	0	1	0	0	0
0	0	1	0	1	0	1	0	1	0	0	1	0	0	1	0	0	0	0	0	0
0	0	1	0	0	0	0	0	0	0	1	0	1	1	0	0	0	0	0	0	0
0	0	1	0	0	0	0	1	0	0	1	0	0	0	0	0	0	0	0	0	0
